# Supplementary material for: Comment on Ultrasound Guidance for Botulinum Neurotoxin Chemodenervation Procedures. Toxins 2017, 10, 18—Quintessential Use of Ultrasound Guidance for Botulinum Toxin Injections—Muscle Innervation Zone Targeting Revisited
Source: Toxins (Basel). 2018 Sep 28;10(10):396. doi: 10.3390/toxins10100396 (PMC6215312; doi:10.3390/toxins10100396)
Supplement: Supplementary file 1 [file toxins-10-00396-s001.zip]

Archive with 1 entries (1 files):
- toxins-287768-supplementary.avi
